# Supplementary material for: The emergence of the visual word form: Longitudinal evolution of category-specific ventral visual areas during reading acquisition
Source: PLoS Biol. 2018 Mar 6;16(3):e2004103. doi: 10.1371/journal.pbio.2004103 (PMC5856411; doi:10.1371/journal.pbio.2004103)
Supplement: S1 Data — (XLSX) [file pbio.2004103.s010.xlsx]

## Sheet: Feuil1
Subject	Session	Age	LUM	Knowledge of grapheme phoneme relations
suj01	1	79	2	0.172414
suj02	1	70	0	0.0344828
suj03	1	77	0	0.0689655
suj04	1	76	0	0.0344828
suj05	1	78	1	0.0344828
suj06	1	76	2	0.0344828
suj07	1	68	1	0.0689655
suj08	1	71	1	0.0689655
suj09	1	78	7	0.206897
suj10	1	76	0	0.0344828
suj01	2	80	3	0.172414
suj02	2	72	0	0.0344828
suj03	2	78	0	0.0689655
suj04	2	77	3	0.241379
suj05	2	80	0	0.137931
suj06	2	78	2	0.103448
suj07	2	70	2	0.103448
suj08	2	74	0	0.0689655
suj09	2	80	5	0.206897
suj10	2	79	0	0.0689655
suj01	3	82	9	0.37931
suj02	3	74	7	0.310345
suj03	3	80	3	0.206897
suj04	3	80	17	0.724138
suj05	3	82	5	0.241379
suj06	3	80	4	0.206897
suj07	3	72	4	0.172414
suj08	3	76	3	0.275862
suj09	3	83	17	0.37931
suj10	3	81	9	0.172414
suj01	4	84	20	0.793103
suj02	4	76	17	0.62069
suj03	4	83	28	0.655172
suj04	4	82	23	0.896552
suj05	4	84	15	0.344828
suj06	4	81	12	0.413793
suj07	4	75	13	0.37931
suj08	4	79	10	0.517241
suj09	4	84	35	0.724138
suj10	4	83	29	0.62069
suj01	5	86	26	0.862069
suj02	5	79	24	0.793103
suj03	5	85	45	0.758621
suj04	5	85	51	0.965517
suj05	5	86	15	0.655172
suj06	5	85	14	0.724138
suj07	5	76	25	0.655172
suj08	5	81	10	0.655172
suj09	5	88	42	0.793103
suj10	5	85	39	0.896552
suj01	6	88	36	0.896552
suj02	6	81	29	0.793103
suj03	6	87	49	0.931034
suj04	6	87	54	1
suj05	6	89	18	0.862069
suj06	6	88	18	0.862069
suj07	6	79	39	0.862069
suj08	6	83	16	0.655172
suj09	6	91	37	0.931034
suj10	6	87	38	0.965517
suj01	7	103	71	0.862069
suj02	7	97	42	0.862069
suj03	7	103	84	0.931034
suj04	7	NA	NA	NA
suj05	7	106	33	0.827586
suj06	7	102	34	0.862069
suj07	7	96	89	1
suj08	7	99	49	0.931034
suj09	7	105	72	0.896552
suj10	7	NA	NA	NA
