# Supplementary material for: The emergence of the visual word form: Longitudinal evolution of category-specific ventral visual areas during reading acquisition
Source: PLoS Biol. 2018 Mar 6;16(3):e2004103. doi: 10.1371/journal.pbio.2004103 (PMC5856411; doi:10.1371/journal.pbio.2004103)
Supplement: S5 Data — (XLSX) [file pbio.2004103.s014.xlsx]

## Sheet: Feuil1
Average across participants of the maximal movement in the indicated dimension and in each session
Session	x	y	z	pitch	roll	yaw
1	0.3633	0.6639	1.8203	0.0485	0.0129	0.015
2	0.3374	0.9763	2.0787	0.0509	0.0131	0.0076
3	0.2726	0.9088	1.4537	0.0512	0.0189	0.0125
4	0.2951	0.8412	1.8263	0.0599	0.0115	0.0109
5	0.3072	0.7053	1.0648	0.0444	0.0204	0.0177
6	0.212	0.6645	1.5808	0.0386	0.0095	0.0066
7	0.2883	0.4023	1.2484	0.0146	0.0085	0.0064
Standard deviation
	x	y	z	pitch	roll	yaw
1	0.5654	0.5412	1.9878	0.0511	0.0205	0.026
2	0.3851	0.8294	2.1792	0.0552	0.0114	0.0049
3	0.1682	0.8941	1.4497	0.0809	0.0239	0.0187
4	0.2121	0.4621	1.2065	0.0624	0.0083	0.0128
5	0.4416	0.5459	0.8517	0.0346	0.0387	0.0415
6	0.2891	0.424	1.2261	0.0301	0.0078	0.0089
7	0.4258	0.1601	1.6153	0.0171	0.0146	0.0101
